# Supplementary material for: HPV Infection of the Oropharyngeal, Genital and Anal Mucosa and Associated Dysplasia in People Living with HIV
Source: Viruses. 2023 May 15;15(5):1170. doi: 10.3390/v15051170 (PMC10222174; doi:10.3390/v15051170)
Supplement: Supplementary file 1 [file viruses-15-01170-s001.zip]

Archive with 1 entries (1 files):
- viruses-2346921-supplementary.pdf
